# Supplementary material for: Hydroxyzine Use and Mortality in Patients Hospitalized for COVID-19: A Multicenter Observational Study
Source: J Clin Med. 2021 Dec 15;10(24):5891. doi: 10.3390/jcm10245891 (PMC8707307; doi:10.3390/jcm10245891)
Supplement: Supplementary file 1 [file jcm-10-05891-s001.zip]

Archive with 1 entries (1 files):
- jcm-1491621-supplementary.pdf
